# Supplementary material for: Multiple Light-Activated Photodynamic Therapy of Tetraphenylethylene Derivative with AIE Characteristics for Hepatocellular Carcinoma via Dual-Organelles Targeting
Source: Pharmaceutics. 2022 Feb 21;14(2):459. doi: 10.3390/pharmaceutics14020459 (PMC8877525; doi:10.3390/pharmaceutics14020459)
Supplement: Supplementary file 1 [file pharmaceutics-14-00459-s001.zip]

Archive with 1 entries (1 files):
- pharmaceutics-1523025-supplementary.pdf
